# Supplementary material for: Effect of Gestational Age at Fetoscopic Laser Photocoagulation on Perinatal Outcomes for Patients with Twin–Twin Transfusion Syndrome
Source: J Clin Med. 2023 Feb 28;12(5):1900. doi: 10.3390/jcm12051900 (PMC10003859; doi:10.3390/jcm12051900)
Supplement: Supplementary file 1 [file jcm-12-01900-s001.zip]

Archive with 1 entries (1 files):
- jcm-2172884-supplementary.pdf
